# Supplementary material for: Clinical state tracking in serious mental illness through computational analysis of speech
Source: PLoS One. 2020 Jan 15;15(1):e0225695. doi: 10.1371/journal.pone.0225695 (PMC6961853; doi:10.1371/journal.pone.0225695)
Supplement: S1 Data — (XLSX) [file pone.0225695.s001.xlsx]

## Sheet: SF-12
	MCS12	PCS12
1	37.9095	32.3736
2	39.182	38.7636
3	25.9374	41.5638
4	26.7439	31.1697
5	61.6918	38.3943
6	58.0508	40.2372
7	55.5798	46.8316
8	29.5129	52.4979
9	45.7997	32.2982
10	22.8394	35.6084
11	54.461	40.6429
12	35.3985	47.8266
13	31.7953	40.5517
14	33.8156	37.2981
15	46.7044	34.5668
16	40.6905	31.9152
17	35.5862	43.2755
18	56.2074	32.4954
19	54.6713	42.7609
20	27.87	39.3336
21	55.9206	46.4748
22	38.2397	43.1142
23	54.4263	41.8651
24	35.167	30.9815
25	53.1885	41.0069
26	30.0184	36.9817
27	29.8026	43.3193
28	49.6452	37.4711
29	35.303	49.5318
30	29.3092	42.4403
31	52.5012	56.6521
32	60.6871	39.9854
33	47.3203	27.8274
34	45.1282	30.6342
35	30.3216	35.8419
36	34.8146	41.4496
37	51.3629	32.4064
38	54.2023	38.9712
Mean	42.3107	39.4042
S.D.	11.4952	6.37155

## Sheet: BASIS-24
	basis24	sub_dep	sub_rel	sub_harm	sub_emo	sub_psy	sub_sa
1	1.37873	1.65588	2.60531	0	1.11023	0.86299	0
2	1.70338	2.19989	2.44912	0.4175	1.33661	1.79025	0
3	2.66804	3.28811	3.0132	0	3.11023	2.83186	0
4	2.65461	3.40631	2.07192	2	2.88977	3.03649	0.68006
5	1.11983	0.52073	4	0	0.44094	0.72699	0.468
6	1.06965	0.79481	3.76364	0	0.22047	1.03214	0.70201
7	0.96986	0.64114	3.86384	0	0.61319	0	0.34003
8	1.39709	1.71172	2.90135	0	1.77953	0	0
9	1.54374	1.753	2.20411	0	2	0	0.468
10	1.97155	3.02312	0.48819	0.4175	3.55906	1.18197	0
11	1.35054	0.8496	3	0	2	1.728	0.57403
12	1.25835	1.34412	2.80571	0	1.72342	0	0
13	2.03375	1.57657	3.13616	0	3.6693	3.58049	0
14	2.77151	3.11134	0.43677	3.5825	4	3.60894	0.85193
15	1.82096	2.10753	2.99642	0	2.50295	1.19926	1.02009
16	1.99216	1.95924	2.29091	1.5825	2.49705	2.54937	0.57403
17	1.97481	1.64316	2.94043	0	4	2.28601	0
18	0.96054	0.87976	1.58996	0	1.27658	0.90562	0.34003
19	1.42786	1.59351	2.52727	0	2	0.92726	0
20	1.85788	2.19027	2.70095	0	2.72342	1.0359	0
21	0.72363	0.47328	3.5992	0	0	0	0
22	1.71358	1.90633	3.59151	0	1.55707	2.5815	0.234
23	1.30619	0.7388	1.13616	1	2.44293	3.09438	0.5408
24	2.26784	2.66116	1.73835	0	4	1.13499	0.57403
25	0.71991	0.60532	3.03849	0	0	0.59099	0.68006
26	2.25459	2.30646	3.13616	0.4175	2.83365	2.31362	0
27	1.34379	2.16646	1.60745	0	1.22637	0	0
28	1.08518	1.27225	1.58458	0	0.11023	1.92625	0
29	0.75203	1.10657	1.21275	0	0.61319	0	0
30	2.37616	3.12042	2.92991	0	3.11023	0.88648	0
31	1.64821	2.16444	2.52143	0	0.44094	2	0.7296
32	1.48557	2.07419	3.67014	0	0.11023	0	0
33	1.11621	0.61856	4	0	1.77953	0	0
34	1.76239	1.99162	3.60531	0	1.38681	1.51824	0
35	1.52042	1.90649	0.91176	0	2.44684	1.18197	0
36	1.56808	2.23209	1.29749	0.4175	1.49705	0	0
37	1.54975	1.43745	3	0	2.11023	1.51824	0.80804
38	1.62855	2.07296	2.69868	0	2	0	0
39	1.1902	0.71411	3.84167	0	1.77953	0.29549	0
40	1.75454	1.83213	3.29761	0	1.83365	1.92625	0.468
41	0.81563	0.55293	2.02361	0	1	0	0.68006
42	1.18167	1.14423	3	0	1.33661	0.272	0
Mean	1.56402	1.69876	2.60066	0.234167	1.83495	1.20295	0.255543
S.D.	0.526707	0.815668	0.955341	0.675942	1.14063	1.1016	0.324347
